# Supplementary material for: Classification and clinical behavior of blastic plasmacytoid dendritic cell neoplasms according to their maturation-associated immunophenotypic profile
Source: Oncotarget. 2015 May 25;6(22):19204–16. doi: 10.18632/oncotarget.4146 (PMC4662485; doi:10.18632/oncotarget.4146)
Supplement: Supplementary file 2 [file oncotarget-06-19204-s002.xlsx]

## Sheet: Hoja1
Supplementary Table 1: Monoclonal antibody reagents used for the immunophenotypic characterization of blastic plasmacytoid dendritic cell neoplasms
	Fluorochrome	Clone	Company		Fluorochrome	Clone	Company		Fluorochrome	Clone	Company		Fluorochrome	Clone	Company
CD1a	PE	VIT6B	Caltag1	CD23	PE	Leu-20	BDB5	CD65	FITC	88H7	IOT9	CD205	PURE	DEC205	7th HLDA
	PE	NA1/34	Dako2	CD24	PE	ALB9	Immunotech11	CD66b	FITC	80H3	IOT9	CD208	PURE	NS	7th HLDA
CD1b	FITC	M-T101	Pharmingen3	CD25	PE	2A3	BDB5	CD69	PE	Leu-23	BDB5	CD235a	PE	11E4B-7-6	IOT9
CD1c	PE	AD5-8E7	MB4		PE	M-A251	Pharmingen3	CD71	FITC	M-A712	BDB5	CD281	PE	GD2.F4	eBioscience7
CD2	FITC	S5.2	BDB5	CD28	PE	Leu-28	BD8		APC-H7#	M-A712	BDB5	CD282	PE	TL2.1	eBioscience7
	PE	T11-RD1	Coulter6	CD29	FITC	4B4	Immunotech11	CD72	FITC	3F3	Imico12	cyCD283	PE	TLR3.7	eBioscience7
	PE-Cy7	S5.2	BDB5	CD32	FITC	AT10	Imico12	cyCD79a	PE	HM57	Dako2	CD284	PE	HTA125	eBioscience7
cy & sm CD3	FITC	SK7	BDB5	CD33	PE	Leu-M9	BDB5	CD79b	PE	CB3-1	Immunotech11	cyCD289	PE	Eb72-1665	eBioscience7
	APC-Cy7	SK7	BDB5		PE	P67.6	BDB5	CD80	PE	Anti-B7	BDB5	CD300e (IREM2)	FITC	UP-H2	Immunostep17
	APC-H7	SK7	BDB5		APC	P67.6	BDB5		PE	L307.4	BDB5		APC	UP-H2	Immunostep17
CD4	FITC	SK3	BDB5	CD34	FITC	8G12	BDB5	CD83	PE	HB15	Caltag1	CD303	FITC	AC144	MB4
	PerCPCy5.5	SK3	BDB5		PE-Cy7	8G12	BDB5	CD85a	PURE	NS	7th HLDA		PE	AC144	MB4
CD5	FITC	L17F12	BDB5		PerCP-Cy5.5	8G12	BDB5	CD85f					APC	AC144	MB4
	PE	Leu-1	BDB5		APC	8G12	BDB5	CD85i				CD304	PE	AD5-17F6	MB4
	APC	L17F12	BDB5	CD35	FITC	E11	BDB5	CD85j	FITC	GHI/75	Pharmingen3	cyBcl2	FITC	124	Dako2
CD7	FITC	Leu-9	BDB5	CD36	FITC	FA6.152	Immunotech11	CD86	PE	IT2.2	Pharmingen3	cyB12	FITC	B12	Schwartz18
	PE	M-T701	BDB5	CD38	PE	Leu-17	BDB5	CD87	PE	VIM5	Pharmingen3	ADCMA	PURE	RFD1	7th HLDA
	APC	eBio124-1D1	eBioscience7		PE	HB7	BDB5	CD90	FITC	5E10	Pharmingen3	CLA	FITC	HECA-452	BDB5
CD8	PE	Leu-2a	BDB5		APC-H7#	HB7	BDB5	CD94	FITC	HP-3D9	BDB5	CMRF44	PURE	CMRF44	7th HLDA
	APC-H7	SK1	BDB5	CD40	PE	MAB89	Immunotech11		APC	HP-3D9	BDB5	CMRF56	PURE	CMRF56	7th HLDA
CD9	FITC	M-L13	BDB5	CD41	FITC	5B12	Dakopatts10	CD99	FITC	TÜ12	Pharmingen3	FDCMA	PURE	BU10	7th HLDA
	APC-H7#	M-L13	BDB5	CD42b	FITC	AN51	Dakopatts10	CD103	FITC	B-Ly7	Immunoquality15	FMC7	FITC	FMC7	BDB5
CD10	FITC	W8E7	BDB5		APC	HIP1	BDB7	CD105	PE	1G2	IOT9	HLA-ABC	FITC	B9.12.1	Immunotech11
	PE	J5-RD1	Coulter6	CD44	FITC	L178	BDB7	CD106	PE	1G11B1	Cymbus B14		PE	W6/32	Cymbus B14
	APC-H7#	HI10A	BDB5	CD45	FITC	HI30	Caltag1	CD116	FITC	M5D12	BDB5	HLA-DR	FITC	L243	BDB5
CD11a	FITC	LFA-1/2,TB-133	CLB8		PerCP	2D1	BDB5	CD117	PE	95C3	Immunotech11		PE	L243	BDB5
	FITC	G-25.2	BDB5		APC-Cy7	2D1	BDB5		PE	YB5.B8	BDB5		PerCP	L243	BDB5
CD11b	PE	Leu-15	BDB5		PB	T29/33	Dako2		PE-Cy7	104D2D1	IOT9		PB#	L243	BDB5
	APC	D12	BDB5		PO	HI30	Invitrogen13	CD122	FITC	MIK-B1	CLB8	HLA-DP	FITC	HI43	Pharmingen3
CD11c	PE	Leu-M5	BDB5	CD45RA	FITC	L48	BDB5	CD123	PE	9F5	BDB5		PURE	B7/21	BDB5
	PE	B-ly6	BDB5		PE-Cy7	L48	BDB5		APC	AC145	MB4	HLA-DQ	FITC	TÜ169	Pharmingen3
CD13	PE	Leu-M7	BDB5	CD45RO	PE	Leu-45RO	BDB5	CD126	PE	M91	Immunotech11	cyIFN-b	PURE	BG6	7th HLDA
	PE	WM15	BDB5		PE	UCHL1	BDB5	CD127	PE	R34.34	Immunotech11	IgKappa	PE	387343	Dako2
	PE	L138	BDB5	CD49d	APC	9F10	BDB5		AF 647	hIL-7R-M21	Pharmingen3	IgLambda	FITC	387335	Dako2
CD14	FITC	MφP9	BDB5	CD54	FITC	15.2	CLB8	CD133	PE	AC-133	MB4	cyIgM	FITC	G20-127	BDB5
	PE	MφP9	BDB5		PE	LB-2	BDB7	CD135	PE	SF1.340	Immunotech11	LSP1	PURE	TPD153	7th HLDA
	APC-H7	MφP9	BDB5	CD55	PE	143-30	Cymbus B14	CD138	FITC	MI15	Pharmingen3	cyLysozyme	FITC	LZ-1	Caltag1
CD15	FITC	MMA	BDB5	CD56	PE	NCAM16.2	BDB5	CD141	FITC	AD5-14H12	MB4		FITC	EC 3.2.2.17	Dako2
CD16	FITC	IM0814	IOT9		PE-Cy7	N901 (NHK-1)	IOT10		PE	AD5-14H12	MB4	cyMPO	FITC	MPO-7	Dako2
	PE	Leu-11c	BDB5	CD57	FITC	HNK-1	BDB5	CD152	PE	BNI3	Pharmingen3		PE	MPO-7	Dako2
CD19	FITC	4G7	BDB5	CD58	PE	Anti-LFA-3	BDB5	CD154	PE	TRAP1	Dakopatts10	NG2	PE	7.1	Immunotech11
	PE-Cy7	IM3628	IOT9	CD59	PE	MEM43	Cymbus B14	CD161	PE	DX12	BDB5	TCRαβ	FITC	WT31	BDB5
	APC-H7	SJ25C1	BDB5	CD61	FITC	Y2/51	Dakopatts10	CD181	PE	5A12	BDB5	TCRγδ	PE	11F2	BDB5
CD20	PE	Leu-16	BDB5		FITC	RUU-PL7F12	BDB5	CD182	PE	6C6	BDB5	cyTCL1	PE	eBio1-21	eBioscience7
CD21	FITC	1F8	Dakopatts10	CD62L	PE	SK11	BDB5	CD184	PE	12G5	BDB5		APC	eBio1-21	eBioscience7
CD22	PE	Leu-14	BDB5	CD63	FITC	CLBGran/12	IOT9	CD195	PE	2D7/CCR5	BDB5	nTdT	FITC	HT-6	Dako2
	PE	S-HCL-1	BDB5	CD64	PE	10.1	Caltag1	CD197	PE	150503	R&D Systems16	cy2D7	FITC	2D7	Schwartz18
	APC	S-HCL-1	BDB5		PE	22	Immunotech11	CD203c	PE	97A6	IOT9	β2-microg	FITC	TÜ99	BDB5
1Caltag Laboratories, San Francisco, CA; 2Dako A/S, Glostrup, Denmark; 3Pharmingen, San Diego, CA; 4Miltenyi: Miltenyi Biotec, Bergisch Gladbach, Germany; 5BDB: Becton Dickinson Biosciences, San José, CA; 6Coulter Corporation, Miami, FL; 7eBioscience, San Diego, CA; 8CLB, Amsterdam, The Netherlands; 9IOT: IOTest, Marseille, France; 10Dakopatts, Glostrup, Denmark; 11Immunotech, Marseille, France; …
Abreviations: cy: cytoplasmatic; sm: surface membrane; 7th HLDA: 7th Leukocyte Differentiation Antigen Workshop DC Section: Blood. 2002 99: 3877-3880; NS: not specified; ADCMA: anti dendritic cells monoclonal antibody; CLA: cutaneous lymphocyte antigen; FDCMA: follicular dendritic cell monoclonal antibody; IFN: interferon; LSP1: leucocyte specific protein 1; MPO: myeloperoxidase; NG2: neural glia…
#Custom made
