# Supplementary material for: Classification and clinical behavior of blastic plasmacytoid dendritic cell neoplasms according to their maturation-associated immunophenotypic profile
Source: Oncotarget. 2015 May 25;6(22):19204–16. doi: 10.18632/oncotarget.4146 (PMC4662485; doi:10.18632/oncotarget.4146)
Supplement: Supplementary file 3 [file oncotarget-06-19204-s003.xlsx]

## Sheet: Hoja1
Supplementary Table 2: Immunophenotypic characteristics of blastic plasmactyoid dendritic cell neoplasms according to the three phenotypic-based groups defined in this study
		Total cases		Group 1		Group 2		Group 3
		n=46		n=8		n=24		n=14
Specificity	Antigen	% PC/T	Int	% PC/T	Int	% PC/T	Int	% PC/T	Int
Dendritic cell antigens	CD1a	1/22 (5%)	-/+	0/3 (0%)	-	1/11 (9%)	-/+	0/8 (0%)	-
	CD36	37/39 (95%)	+	8/8 (100%)	+	16/18 (89%)	+	13/13 (100%)	+
	CD83	3/8 (38%)	-/+	NT		1/5 (20%)	-/+	2/3 (67%)	+
	CD85a	1/2 (50%)	+	NT		1/1 (100%)	+	0/1 (0%)	-
	CD85f	1/2 (50%)	+	NT		0/1 (0%)	-	1/1 (100%)	+
	CD85i	1/2 (50%)	+	NT		0/1 (0%)	-	1/1 (100%)	+
	CD85j	9/11 (82%)	+	2/2 (100%)	+d/+	5/6 (83%)	+	2/3 (67%)	+
	CD86	18/22 (82%)	+	2/3 (67%)	-/+	10/11 (91%)	+	6/8 (75%)	+
	CD87	13/20 (65%)	-/+	2/3 (67%)	+	5/8 (63%)	-/+	6/9 (67%)	+
	CD141	3/25 (12%)	-/+	1/3 (33%)	-/+	2/12 (17%)	-/+	0/10 (0%)	-
	CD208	1/2 (50%)	+d	NT		0/1 (0%)	-	1/1 (100%)	+d
	CD303	13/24 (54%)	-/+	3/3 (100%)	-/+	5/12 (42%)	-/+	5/9 (56%)	+d/+
	CD304	17/22 (77%)	+	3/5 (60%)	+	8/9 (89%)	+	6/8 (75%)	+
	CMRF44	1/2 (50%)	+	NT		1/1 (100%)	+	0/1 (0%)	-
	CMRF56	1/2 (50%)	+	NT		1/1 (100%)	+	0/1 (0%)	-
Antigen presenting molecules	HLA-ABC	17/17 (100%)	++/+++	1/1 (100%)	++	8/8 (100%)	+	8/8 (100%)	+
	HLA-DR	46/46 (100%)	++	8/8 (100%)	++	24/24 (100%)	++	14/14 (100%)	++
	HLA-DP	13/13 (100%)	+	1/1 (100%)	+	6/6 (100%)	+	6/6 (100%)	+
	HLA-DQ	18/18 (100%)	+	1/1 (100%)	+	8/8 (100%)	+	9/9 (100%)	+
	β2-microg	6/12 (50%)	+	0/1 (0%)	-	3/6 (50%)	+	3/5 (60%)	+
T-NK cell antigens	CD2	13/36 (36%)	+	1/6 (17%)	-/+d	7/19 (37%)	-/+	5/11 (45%)	+
	CD4	41/41 (100%)	+	7/7 (100%)	+	21/21 (100%)	+	13/13 (100%)	+
	CD7	22/43 (51%)	+	1/8 (13%)	-/+d	16/23 (70%)	+d/+	5/12 (42%)	+
	CD56	36/45 (80%)	+	3/8 (38%)	-/+	22/24 (92%)	+	11/13 (85%)	+
	CD103	2/8 (25%)	+d	NT		1/6 (17%)	+d	1/2 (50%)	+d
B-cell antigens	CD10	4/33 (12%)	-/+	0/2 (0%)	-	2/18 (11%)	-/+	2/13 (15%)	-/+d
	CD22	10/31 (32%)	+d	1/3 (33%)	-/+d	8/19 (42%)	+d	1/9 (11%)	-/+d
Myeloid-associated antigens	CD13	11/45 (24%)	+d	4/8 (50%)	+d	4/24 (17%)	-/+	3/13 (23%)	-/+d
	CD15	3/35 (9%)	-/+	1/6 (17%)	+d	2/17 (12%)	-/+d	0/12 (0%)	-
	CD33	26/46 (57%)	+	4/8 (50%)	+d	17/24 (71%)	+	5/14 (36%)	+
	CD65	3/27 (11%)	-/+d	0/4 (0%)	-	3/15 (20%)	-/+d	0/8 (0%)	-
Hematopoietic precursor cell antigens	CD34	8/45 (18%)	-/+	8/8 (100%)	-/+	0/24 (0%)	-	0/13 (0%)	-
	nTdT	7/36 (19%)	+	1/7 (14%)	+	5/20 (25%)	-/+d	1/9 (11%)	+d
Adhesion molecules	CD11a	3/6 (50%)	+	NT		2/4 (50%)	-/+	1/2 (50%)	+
	CD29	4/7 (57%)	+d	NT		2/5 (40%)	+d/+	2/2 (100%)	+d/+
	CD54	7/10 (70%)	+	1/1 (100%)	+	4/7 (57%)	+d/+	2/2 (100%)	+d/+
	CD58	1/7 (14%)	+d	NT		0/5 (0%)	-	1/2 (50%)	+d
	CD62L	5/7 (71%)	-/+	NT		3/5 (60%)	-/+	2/2 (100%)	-/+d
	CD106	1/5 (20%)	+d	NT		1/5 (20%)	+d	NT
Immunoglobulin Fc and complement receptors	CD11b	3/40 (8%)	+d	2/8 (25%)	-/+	0/20 (0%)	-	1/12 (8%)	+d
	CD11c	1/19 (5%)	-/+	0/4 (0%)	-	1/6 (17%)	-/+d	0/9 (0%)	-
	CD32	4/12 (33%)	+d	0/2 (0%)	-	1/5 (20%)	+d	3/5 (60%)	+d
	CD35	2/11 (18%)	-/+	0/3 (0%)	-	1/5 (20%)	-/+	1/3 (33%)	-/+d
	CD55	17/21 (81%)	+	1/2 (50%)	+	7/9 (78%)	+	9/10 (90%)	+
	CD59	21/21 (100%)	+	1/1 (100%)	+	10/10 (100%)	+	10/10 (100%)	+
	CD64	3/39 (8%)	+d	1/8 (13%)	+d	2/19 (11%)	+d	0/12 (0%)	-
Co-stimulatory molecules	CD5	2/30 (7%)	-/+	0/3 (0%)	-	1/15 (7%)	-/+	1/12 (8%)	-/+d
	CD40	3/15 (20%)	+	0/1 (0%)	-	1/8 (13%)	-/+d	2/6 (33%)	+
Cytokine receptors	CD116	2/10 (20%)	+d	0/1 (0%)	-	0/2 (0%)	-	2/7 (29%)	-/+d
	CD117	25/46 (54%)	-/+	1/8 (13%)	-/+d	24/24 (100%)	-/+	0/14 (0%)	-
	CD122	2/7 (29%)	+	NT		1/5 (20%)	+	1/2 (50%)	+
	CD123	46/46 (100%)	+/++	8/8 (100%)	++	24/24 (100%)	+/++	14/14 (100%)	++
	CD126	1/1 (100%)		NT		NT		1/1 (100%)	+
	CD135	4/6 (67%)	+d	NT		3/5 (60%)	+d	1/1 (100%)	+d
	CD181	2/17 (12%)	-/+	0/2 (0%)	-	1/8 (13%)	-/+	1/7 (14%)	-/+
	CD184	14/15 (93%)	+	1/2 (50%)	+	6/6 (100%)	+	7/7 (100%)	+
	CD195	12/13 (92%)	+	1/1 (100%)	+	5/5 (100%)	+	6/7 (86%)	+
	CD197	1/11 (9%)	-/+	1/2 (50%)	-/+	0/5 (0%)	-	0/4 (0%)	-
Activation related antigens	CD38	13/21 (62%)	+	1/1 (100%)	+	6/12 (50%)	+d/++	6/8 (75%)	+
	CD44	1/1 (100%)	+	1/1 (100%)	++	NT		NT
	CD63	1/5 (20%)	+	NT		1/5 (20%)	+	NT
	CD99	6/7 (86%)	+d/+	NT		4/5 (80%)	+d/+	2/2 (100%)	+
Miscellaneous	CD9	1/4 (25%)		NT		1/4 (25%)	+d/+	NT
	CD45	46/46 (100%)	+d	8/8 (100%)	+d	24/24 (100%)	+d	14/14 (100%)	+d
	CD45RA	15/21 (71%)	+	1/1 (100%)	+	7/12 (58%)	+	7/8 (88%)	+
	CD49d	5/6 (83%)	+	NT		3/4 (75%)	+	2/2 (100%)	+
	CD71	31/35 (89%)	+d	7/7 (100%)	+d	16/19 (84%)	+d	8/9 (89%)	+d/+
	cyBcl2	10/10 (100%)	++	NT		7/7 (100%)	++	3/3 (100%)	++
	CLA	2/15 (13%)	-/+	1/2 (50%)	-/+	1/7 (14%)	-/++	0/6 (0%)	-
	NG2	25/35 (71%)	+	0/5 (0%)	-	19/20 (95%)	+	6/10 (60%)	++
	cyTCL1	1/1 (100%)	+	1/1 (100%)	+	NT		NT
PC/T: Number of positive cases from the total cases analyzed; Int: Intensity of antigen expression; NT: Not Tested; β2microg: β2-microglobulin; nTdT: nuclear terminal deoxynucleotidyl transeferase; CLA: cutaneous lymphocyte antigen; cy: cytoplasmatic; TCL1: T-cell leukemia 1.
Symbols used for the assessment of the intensity of expression (Int.): - (negative, mean fluorescence intensity -MFI- of between 0 and 500), +d (dim positive, MFI of between 500 and 1,000), + (positive, MFI of between 1,000 and 5,000), +/++ (MFI of between 5,000 and 10,000), ++ (strong positive, MFI of between 10,000 and 50,000) and ++/+++ (MFI of between 50,000 and 100,000). Unless otherwise spe…
The following markers were constantly negative for all subpopulations: CD1b/c, CD3, CD8, CD14, CD16, CD19, CD20, CD21, CD23, CD24, CD25, CD28, CD41, CD42b, CD45RO, CD57, CD61, CD66b, CD69, CD72, CD79a, CD79b, CD80, CD90, CD94, CD103, CD105, CD127, CD133, CD138, CD152, CD154, CD161, CD182, CD203c, CD235a, CD281, CD282, cyCD283, CD284, cyCD289, CD300e, cyB12, ADCMA, FDCMA, FMC7, cyIFN-β, IgKappa, I…
Statistically significant differences (p≥.05) not found among the three groups except for CD7, CD33, CD34, CD56, CD117 and NG2
